# Supplementary material for: A Tool for Rapid Assessment of Functional Outcomes in Patients with Head and Neck Cancer
Source: Cancers (Basel). 2021 Nov 3;13(21):5529. doi: 10.3390/cancers13215529 (PMC8582907; doi:10.3390/cancers13215529)
Supplement: Supplementary file 1 [file cancers-13-05529-s001.zip]

Archive with 1 entries (1 files):
- cancers-1422330-supplementary.pdf
